# Supplementary material for: Dual Effect of Organogermanium Compound THGP on RIG-I-Mediated Viral Sensing and Viral Replication during Influenza a Virus Infection
Source: Viruses. 2021 Aug 24;13(9):1674. doi: 10.3390/v13091674 (PMC8473027; doi:10.3390/v13091674)
Supplement: Supplementary file 1 [file viruses-13-01674-s001.zip]

Archive with 1 entries (1 files):
- viruses-1322587-supplementary.pdf
